# Supplementary material for: A human cell atlas of the pressure-induced hypertrophic heart
Source: Nat Cardiovasc Res. 2022 Feb 14;1(2):174–85. doi: 10.1038/s44161-022-00019-7 (PMC11357985; doi:10.1038/s44161-022-00019-7)
Supplement: Supplementary file 3 — Supplementary Tables Supplementary Tables 1–3. [file 44161_2022_19_MOESM3_ESM.xlsx]

## Sheet: Supplementary Information 1
Supplementary Data 1: Clinical patient characteristics for the snRNA-seq data of healthy cardiac samples (n=14).
	H1	H2	H3	H4	H5	H6	H7	H8	H9	H10	H11	H12	H13	H14
gender	f	m	m	f	f	m	m	f	m	m	m	f	f	f
age [years]	50-55	60-65	55-60	70-75	65-70	70-75	60-65	60-65	50-55	50-55	55-60	50-55	40-45	45-50
cause of death	DBD	DCD	DBD	DCD	DCD	DCD	DCD	DCD	DBD	DBD	DBD	DBD	DBD	DBD
hypertension	y	n	n	y	n	n	n	n	n	n	n	n	n	n
diabetes	n	n	n	y	n	n	n	n	n	n	n	n	n	n
cancer	n	n	n	n	n	n	n	n	n	n	n	n	n	n
pulmonary disease	n	n	n	n	n	n	n	n	n	n	n	y	n	n
liver disease	n	n	n	n	n	n	n	n	n	n	n	n	n	n
H=healthy; m=male; f=female; DBD=donation after brain death; DCD=donation after circulatory death; y=yes; n=no

## Sheet: Supplementary Information 2
Supplementary Information 2: Clinical patient characteristics for the snRNA-seq data of hypertrophied cardiac samples (n=5).
	AS1	AS2	AS3	AS4	AS5
gender	f	m	m	m	m
age [years]	64	45	67	66	83
NYHA class	II	III	I	III	III
ejection fraction [%]	69	65	61	60	60
aortic valve stenosis	severe	severe	severe	severe	severe
IVS thickness [mm]	16	22	mild	13	15
LVPW thickness [mm]	13	14	mild	13	13
AS=aortic valve stenosis; m=male; f=female; NYHA=new york heart association; IVS=interventricular septum; LVPW=left ventricular posterior wall; y=yes; n=no

## Sheet: Supplementary Information 3
Supplementary Information 3: Clinical patient characteristics for histological validation in patients with hypertrophic cardiomyopathy.
	gender	age [years]	HCM	max wall thickness [mm]	IVS thickness [mm]	beta blockers	ACE inhibitors	aldosterone antagonists	statins
Ctr_1	m	73	n	12	12	n	y	n	y
Ctr_2	f	54	n	13	13	y	n	n	n
Ctr_3	f	72	n	11	11	y	n	y	n
Ctr_4	m	59	n	9	9	y	y	n	y
Hyp_1	m	56	y	19	19	n	y	n	n
Hyp_2	m	75	y	15	11	y	y	y	n
Hyp_3	f	55	y	15	15	n	y	n	n
Hyp_4	m	45	y	26	26	y	n	n	y
Hyp_5	m	77	y	22	22	y	n	n	n
p-value	0.41	0.73		0.01	0.04	0.68	0.80	0.88	0.41
m=male; f=female; HCM=hypertrophic cardiomyopathy; IVS=interventricular septum; ACE=angiotensin converting enzyme; Ctr=control; Hyp=hypertrophied
For statistical analysis, the two-sided, unpaired Student´s t-test was used. Ctr (control, n=4) samples were compared to Hyp (Hypertrophy, n=5) samples.
