# Supplementary material for: A human cell atlas of the pressure-induced hypertrophic heart
Source: Nat Cardiovasc Res. 2022 Feb 14;1(2):174–85. doi: 10.1038/s44161-022-00019-7 (PMC11357985; doi:10.1038/s44161-022-00019-7)
Supplement: Supplementary file 4 — Raw data quantification. [file 44161_2022_19_MOESM4_ESM.xlsx]

## Sheet: Figure 3i
Figure:	Figure 3i		Data:	Non-Hypertrophied	Hypertrophied
Unit:	mean EPHB1 intensity, fold change			1.06755	0.47482
				0.972308	0.543811
				1.16948	0.710852
				0.790655	0.719185
					0.349213

## Sheet: Figure 3j
Figure:	Figure 3j		Data:	Sham	TAC
Unit:	mean Ephb1 intensity, fold change			0.374578	0.40647
				1.0128	0.343479
				1.20848	0.307817
				1.40414	0.403721
					0.80491
					0.688899
