# Supplementary material for: A human cell atlas of the pressure-induced hypertrophic heart
Source: Nat Cardiovasc Res. 2022 Feb 14;1(2):174–85. doi: 10.1038/s44161-022-00019-7 (PMC11357985; doi:10.1038/s44161-022-00019-7)
Supplement: Supplementary file 6 — Raw data quantification for Fig. 4. [file 44161_2022_19_MOESM6_ESM.xlsx]

## Sheet: Figure 4c
Figure:	Figure 4c		Data:	Ctr	rec-ephrinB2
Unit:	p-EPHB1 protein level, FC			0.742484	1.70453
				1.15103	1.57762
				1.10648	1.37023

## Sheet: Figure 4d
Figure:	Figure 4d		Data:	Ctr	PE	rec-ephrinB2	PE+rec-ephrinB2
Unit:	CM cell area [µm2]			1817.8	2027.3	1599	1573.7
				1877.9	2504.55	2032.3	2383.16
				1612.6	2246.55	1933.15	1870.25
				1714.25	2079.5	2129.05	1887.05

## Sheet: Figure 4f
Figure:	Figure 4f		Data:	sictr	siEFNB2
Unit:	CM cell area [µm2]			2163.11	3022.04
				2245.47	2610.41
				2111.77	2607.1
				2086.81	3119.19
				2463.84	3373.76
				2220.01	3194.76

## Sheet: Figure 4g
Figure:	Figure 4g		Data:	sictr	siEFNB2
Unit:	CM contraction rate [bpm]			86	68
				52	47
				70	62
				64	48
				64	54
				60	50
				46	34
				47	22
				88	67
				70	55

## Sheet: Figure 4h
Figure:	Figure 4h		Data:	sictr	siEFNB2	sictr+rec-ephrinB2	siEFNB2+rec-ephrinB2
Unit:	CM cell area [µm2]			2483.16	2968.28	2138.49	2078.37
				2129.05	2802.14	2215.71	2206.01
				2332.69	3190.18	2468.11	2501.47

## Sheet: Figure 4i
Figure:	Figure 4i		Data:	Ctr+mockAAV	PE+mockAAV	Ctr+AAV-Ephb1	PE+AAV-Ephb1
Unit:	CM cell area [µm2]			1860.05	2078.24	1881.31	1681.54
				1747.59	2077.17	1851.56	1609.07
				1800.08	2087.45	1673.01	1593.42
