# Supplementary material for: A human cell atlas of the pressure-induced hypertrophic heart
Source: Nat Cardiovasc Res. 2022 Feb 14;1(2):174–85. doi: 10.1038/s44161-022-00019-7 (PMC11357985; doi:10.1038/s44161-022-00019-7)
Supplement: Supplementary file 8 — Raw data quantification for Extended Data Fig. 5a. [file 44161_2022_19_MOESM8_ESM.xlsx]

## Sheet: Tabelle1
Figure:	Extended Data Figure 5a		Data:	Healthy	AS
Unit:	Ratio of CMs in cluster 0 (in %)			40	15
				30	2.3
				42	20
				41	19
				40	31
				27
				36
				47
				27
				21
				54
				36
				14
				25
