# Supplementary material for: A human cell atlas of the pressure-induced hypertrophic heart
Source: Nat Cardiovasc Res. 2022 Feb 14;1(2):174–85. doi: 10.1038/s44161-022-00019-7 (PMC11357985; doi:10.1038/s44161-022-00019-7)
Supplement: Supplementary file 9 — Raw data quantification for Extended Data Fig. 6a–c. [file 44161_2022_19_MOESM9_ESM.xlsx]

## Sheet: Ext Data Fig 6c
Figure:	Extended Data Figure 6c		Data (left):	Ctr	PE		Data (right):	Ctr	PE
Unit:	Relative mRNA level, fold change			1	2.02904			1	0.46
				1	1.64567			1	0.2
				1	2.42208			1	0.190368
				1	2.80978			1	0.459652
				1	1.30289			1	0.886119
				1	1.62			1	0.74
				1	1.56			1	0.66

## Sheet: Ext Data Fig 6d
Figure:	Extended Data Figure 6d		Data:	Non-Hypertrophied	Hypertrophied
Unit:	Mean VEGF-B intensity, fold change			0.61512	0.661248
				0.896504	0.434926
				1.308	0.672451
				1.18038	0.860187
					0.334908
