# Supplementary material for: A human cell atlas of the pressure-induced hypertrophic heart
Source: Nat Cardiovasc Res. 2022 Feb 14;1(2):174–85. doi: 10.1038/s44161-022-00019-7 (PMC11357985; doi:10.1038/s44161-022-00019-7)
Supplement: Supplementary file 11 — Raw data quantification for Extended Data Fig. 8f. [file 44161_2022_19_MOESM11_ESM.xlsx]

## Sheet: Tabelle1
Figure:	Extended Data Figure 8f		Data:	Ctr	rec-ephrinB2
Unit:	p-EPHA4 protein level, FC			0.919112	0.921927
				0.895871	0.909739
				1.18502	1.19152
