# Supplementary material for: A human cell atlas of the pressure-induced hypertrophic heart
Source: Nat Cardiovasc Res. 2022 Feb 14;1(2):174–85. doi: 10.1038/s44161-022-00019-7 (PMC11357985; doi:10.1038/s44161-022-00019-7)
Supplement: Supplementary file 13 — Raw data quantification for Extended Data Fig. 9a–c. [file 44161_2022_19_MOESM13_ESM.xlsx]

## Sheet: Extended Data Figure 9a
Figure:	Extended Data Figure 9a		Data:	Ctr	PE	rec-ephrinB2	PE+rec-ephrinB2
Unit:	CM cell area, fold change			1	1.46311	0.845538	1.09894
				1	1.2784	1.076	0.616959
				1	1.39556	1.37137	1.13394
				1	1.25424	1.05493	1.12085
				1	1.40123	0.67073	0.777842

## Sheet: Extended Data Figure 9b
Figure:	Extended Data Figure 9b		Data (left):	sictr	siEFNB2		Data (center):	sictr	siEFNB2		Data (right):	sictr	siEFNB2
Unit:	Relative mRNA level, fold change			1	1.82			1	2.19			1	2.45
				1	1.39			1	1.46			1	2.43
				1	1.9			1	1.76			1	2.85
				1	2.5			1	1.46			1	1.56
				1	1.16			1	1.1			1	1.49
				1	1.39861			1	1.03389			1	1.46947

## Sheet: Extended Data Figure 9c
Figure:	Extended Data Figure 9c		Data:	AAV-mock	AAV-Ephb1
Unit:	Expression [2-dCT]			0.11579	457.47
				0.466	312.573
				0.04098	272.366
				0.01501	251.642
